# Supplementary material for: Modeling post-transcriptional regulation activity of small non-coding RNAs in Escherichia coli
Source: BMC Bioinformatics. 2009 Apr 29;10(Suppl 4):S6. doi: 10.1186/1471-2105-10-S4-S6 (PMC2681065; doi:10.1186/1471-2105-10-S4-S6)
Supplement: Additional File 1 — Hypothetical network model. This file contains the regulator activities and target gene expression profiles used in the hypothetical network model. [file 1471-2105-10-S4-S6-S1.xls]

## Sheet: reguation matrix
	gene1	gene2	gene3	gene4	gene5	gene6	gene7
TF1	2.8	1.2	0	3	-1.9	0	0
TF2	1.7	0	1.6	1.5	2.1	1.8	0
TF3	0	1.5	-1.1	2.4	0	1.6	3.3
miRNA	0	-2.2	0	-1.7	0	0	-1.5

## Sheet: regulatory signals
	t1	t2	t3	t4	t5	t6
TF1	1.0136	1.3348	2.4266	2.6673	2.1093	1.115
TF2	0.969	0.6926	0.9733	1.7566	2.0405	1.3669
TF3	2.0633	2.5652	2.1971	1.1936	0.906	0.9964
miRNA	1.548	2.2176	2.3282	1.6082	1.3173	1.2668

## Sheet: gene expression profiles
	t1	t2	t3	t4	t5	t6
gene1	4.4654	4.8548	8.4088	10.4854	9.3739	5.4905
2	0.9402	0.5698	1.1119	1.4785	0.9897	0.0821
3	-0.6784	-1.7214	-0.8485	1.5822	2.2682	1.1199
4	6.8502	7.3497	10.0087	10.7971	9.3077	5.6351
5	0.1736	-1.0688	-2.6751	-1.4112	0.3322	0.7859
6	4.5203	5.086	3.7551	1.5456	0.9201	1.4163
7	5.105	5.4218	5.2168	5.0211	5.1439	4.0419
