# Supplementary material for: Modeling post-transcriptional regulation activity of small non-coding RNAs in Escherichia coli
Source: BMC Bioinformatics. 2009 Apr 29;10(Suppl 4):S6. doi: 10.1186/1471-2105-10-S4-S6 (PMC2681065; doi:10.1186/1471-2105-10-S4-S6)
Supplement: Additional File 2 — The whole two-level regulatory network. This file contains all regulatory interactions between TFs, mRNAs and ncRNAs in the two-level regulatory network used in this work. [file 1471-2105-10-S4-S6-S2.xls]

## Sheet: Sheet1
crp	ompa	1
mica	ompa	3
rsex	ompa	3
crp	acna	0
arca	acna	1
fnr	acna	1
rpos	acna	0
soxs	acna	0
ryhb	acna	3
crp	sdhd	0
arca	sdhd	1
fis	sdhd	1
fnr	sdhd	1
ryhb	sdhd	3
crp	sdhc	0
arca	sdhc	1
fis	sdhc	1
fnr	sdhc	1
ryhb	sdhc	3
crp	fur	0
fur	fur	1
ryhb	fur	3
crp	acee	0
arca	acee	1
fis	acee	0
crp	acef	0
arca	acef	1
fis	acef	0
crp	acs	0
fnr	acs	0
rpos	acs	0
crp	aldb	0
fis	aldb	1
rpos	aldb	0
crp	aspa	0
fnr	aspa	0
crp	cira	0
fur	cira	0
omra	cira	3
omrb	cira	3
crp	cpdb	0
crp	dadx	0
crp	epd	0
crp	fada	0
arca	fada	1
crp	fadb	0
arca	fadb	1
crp	fuca	0
crp	gale	0
galr	gale	1
rob	gale	1
crp	galk	0
galr	galk	1
rob	galk	1
spot42	galk	3
crp	gals	0
galr	gals	1
crp	galt	0
galr	galt	1
rob	galt	1
crp	glga	0
crp	glgc	0
crp	glgp	0
crp	glgs	0
crp	glpd	0
crp	glpf	0
crp	glpk	0
crp	glta	0
arca	glta	1
crp	ilvb	0
crp	lpda	1
arca	lpda	1
fis	lpda	0
crp	malf	0
crp	malm	0
crp	many	0
mlc	many	1
crp	mdh	0
arca	mdh	1
crp	mela	0
crp	pcka	0
crp	prop	0
fis	prop	0
rpos	prop	0
crp	rbsa	0
crp	rbsb	0
crp	rbsd	0
crp	rbsk	0
crp	rpos	1
oxys	rpos	3
rpra	rpos	2
dsra	rpos	2
crp	sdha	0
arca	sdha	1
fis	sdha	1
fnr	sdha	1
crp	sdhb	0
arca	sdhb	1
fis	sdhb	1
fnr	sdhb	1
crp	suca	0
arca	suca	1
fis	suca	1
fnr	suca	1
crp	sucb	0
arca	sucb	1
fis	sucb	1
fnr	sucb	1
crp	succ	0
arca	succ	1
fis	succ	1
fnr	succ	1
crp	sucd	0
arca	sucd	1
fis	sucd	1
fnr	sucd	1
crp	tnaa	0
crp	tnal	0
crp	trec	0
crp	ugpa	0
crp	ugpb	0
crp	ugpe	0
fur	fepa	1
omra	fepa	3
fur	enta	1
fur	entb	1
fur	feci	1
feci	feci	0
fur	soda	1
arca	soda	1
soxs	soda	0
ihf	soda	1
rob	soda	0
fur	tonb	1
arca	fuma	1
fnr	fuma	1
ryhb	fuma	3
arca	acea	1
ihf	acea	0
arca	aceb	1
ihf	aceb	0
arca	acek	1
ihf	acek	0
arca	arca	0
fnr	arca	0
arca	cyoa	1
fnr	cyoa	1
arca	cyob	1
fnr	cyob	1
arca	cyoc	1
fnr	cyoc	1
arca	cyod	1
fnr	cyod	1
arca	cyoe	1
fnr	cyoe	1
arca	glcb	1
ihf	glcb	0
arca	glcg	1
ihf	glcg	0
arca	icda	1
fnr	icda	1
arca	nuoa	1
fnr	nuoa	1
ihf	nuoa	1
arca	nuoe	1
fnr	nuoe	1
ihf	nuoe	1
arca	nuof	1
fnr	nuof	1
ihf	nuof	1
arca	nuoh	1
fnr	nuoh	1
ihf	nuoh	1
arca	nuoj	1
fnr	nuoj	1
ihf	nuoj	1
fis	adhe	0
rpos	adhe	0
fis	fis	1
fnr	narh	0
ihf	narh	0
fnr	nari	0
ihf	nari	0
rpos	dps	0
ihf	dps	0
rpos	ftsz	0
rcsab	ftsz	0
sdia	ftsz	0
dicf	ftsz	3
rpos	nary	0
rpos	narz	0
soxs	fpr	0
arca	fumc	1
soxs	fumc	0
soxs	nfo	0
soxs	soxs	0
soxs	zwf	0
envy	ompc	0
evga	ompc	0
ihf	ompc	1
lrp	ompc	1
ompr	ompc	0
rsex	ompc	3
micc	ompc	3
rybb	ompc	3
ipex	ompc	3
envy	ompf	0
ihf	ompf	0
lrp	ompf	0
ompr	ompf	0
ipex	ompf	3
micf	ompf	3
ihf	osme	1
ihf	pspa	0
rpon	pspa	0
ihf	pspb	0
rpon	pspb	0
ihf	pspd	0
rpon	pspd	0
lrp	gltb	0
lrp	gltd	0
lrp	ilvh	0
lrp	kbl	0
lrp	livj	1
lrp	livk	1
lrp	lrp	1
lrp	oppa	1
gcvb	oppa	3
lrp	sera	0
ompr	csgd	0
ompr	csge	0
ompr	csgf	0
ompr	csgg	0
rpoe	dapa	0
rpoe	mdoh	0
rpoe	pura	0
rpoe	rfaf	0
rpoe	rpod	0
rpoe	rpoe	0
rybb	rpoe	3
rpoe	rsec	0
rpoe	sura	0
feci	feca	0
omra	feca	3
omrb	feca	3
feci	fecb	0
feci	fecc	0
feci	fecd	0
feci	fece	0
feci	fecr	0
rpon	fhla	0
oxys	fhla	3
cspa	gyra	0
cspa	hns	0
hns	hns	1
dsra	hns	3
crp	caif	0
fnr	caif	0
hns	caif	1
hns	cspd	0
crp	flhc	0
hns	flhc	0
crp	flhd	0
hns	flhd	0
hns	flia	0
hns	fliy	0
hns	fliz	0
rpos	nhaa	0
hns	nhaa	0
rpos	osmc	0
lrp	osmc	0
hns	osmc	0
hns	rcsa	0
rcsab	rcsa	0
hns	rcsb	0
lrp	stpa	0
hns	stpa	1
crp	crr	0
mlc	crr	1
crp	malt	0
mlc	malt	1
crp	manx	0
mlc	manx	1
crp	manz	0
mlc	manz	1
mlc	ptsg	1
sgrs	ptsg	3
crp	ptsh	0
mlc	ptsh	1
crp	ptsi	0
mlc	ptsi	1
rpos	ftsa	0
rcsab	ftsa	0
sdia	ftsa	0
rpos	ftsq	0
rcsab	ftsq	0
sdia	ftsq	0
ryhb	bfr	3
